# Supplementary material for: How does the integration of cultural and tourism industries impact the value added to tourism value chain: Evidences from Jiangsu Province of China
Source: PLoS One. 2023 Jun 29;18(6):e0287610. doi: 10.1371/journal.pone.0287610 (PMC10309601; doi:10.1371/journal.pone.0287610)
Supplement: S1 Table — (XLSX) [file pone.0287610.s003.xlsx]

## Sheet: Sheet1
地区	年份	三大文化行业营业收入	三大文化行业从业人员	文化活动惠及人次/万人次	文化市场收入/万元	图书馆/个	博物馆/个	文化馆文化站/个	HAS营业收入/万元	HAS就业人数/人	旅游总人次/万人次	旅游总收入/亿元	A级景区/个	旅行社/个	星级饭店/个
南京市	2013	17040302	140592	157.066	17040302	18	47	100	769630	26415.7	8725.87	1342.29	53	557	117
南京市	2014	18709640	148601	162.957	18709640	14	51	100	780598	36668.7	9475.93	1503.97	53	576	102
南京市	2015	2.19854e+07	16460	165.393	2.19854e+07	15	53	100	901147	31359.9	10051.5	1652.01	55	572	96
南京市	2016	40156025	192924	175.744	40156025	14	54	100	1.36973e+06	32917.7	10721.1	1848.36	56	609	91
南京市	2017	45205144	242305	193.108	45205144	14	57	100	1.19081e+06	31103.1	11457.8	2073.92	53	628	83
南京市	2018	45205144	242305	185.166	45205144	14	60	113	1.205e+06	29305.9	12267.5	2337.84	53	700	76
南京市	2019	32262603	257408	489.065	32262603	14	63	113	1.17345e+06	28706.3	12804.2	2477.23	51	747	72
南京市	2020	4.89203e+07	259705	370.947	4.89203e+07	14	68	115	1.69509e+06	27368.2	8686.83	1822.64	51	774	61
无锡市	2013	9990090	119682	150.301	9990090	10	58	80	640518	21984.2	7032.69	1117.11	51	156	64
无锡市	2014	12004751	121978	170.405	12004751	10	58	80	648842	30479.4	7614.03	1250.11	55	165	55
无锡市	2015	1.34861e+07	119592	207.053	1.34861e+07	10	61	80	751971	26168.6	8082.46	1378.54	58	171	49
无锡市	2016	14967484	117205	203.341	14967484	8	62	80	1.14476e+06	27511.2	8629.95	1544.78	60	186	42
无锡市	2017	13299833	100194	244.45	13299833	8	62	82	994091	25965.1	9228.88	1731.32	60	207	42
无锡市	2018	13299833	100194	105.616	13299833	8	62	82	999315	24303.6	9876.28	1938.79	53	221	39
无锡市	2019	13898313	91649	395.115	13898313	8	62	90	971773	23772.7	10297.9	2051.48	52	241	34
无锡市	2020	1.50107e+07	39171.7	302.649	1.50107e+07	8	62	82	983863	15885	6019.31	1057.9	50	251	29
徐州市	2013	1920640	25253	110.434	1920640	8	21	158	207464	7120.7	3089.73	361.832	56	194	117
徐州市	2014	2251972	27635	122.153	2251972	8	21	158	220735	10369.1	3569.56	425.287	64	191	123
徐州市	2015	3.20065e+06	31575	143.86	3.20065e+06	8	21	158	266412	9271.16	4008.69	488.396	64	196	94
徐州市	2016	4149327	35515	335.907	4149327	8	21	158	421298	10124.8	4518.89	568.516	64	200	73
徐州市	2017	3172343	28305	326.366	3172343	8	21	158	380263	9932.24	5101.76	662.271	70	207	63
徐州市	2018	3172343	28305	89.531	3172343	8	21	158	396690	9647.6	5762.89	769.624	68	210	50
徐州市	2019	1541168	14220	452.295	1541168	8	21	171	401873	9831.1	6341.83	848.38	64	210	37
徐州市	2020	2.86892e+06	11685.3	389.056	2.86892e+06	9	21	171	300951	4859.02	2756.09	323.597	60	211	19
常州市	2013	8612584	135549	68.071	8612584	4	20	59	322284	11061.6	4436.71	562.086	20	127	72
常州市	2014	11542717	167339	83.931	11542717	4	23	59	335404	15755.6	5001.38	646.217	31	129	68
常州市	2015	12403310	170063	51.579	12403310	4	26	59	395946	13778.9	5455.7	725.862	32	139	56
常州市	2016	13263903	172787	63.295	13263903	5	27	59	614161	14759.7	6004.15	828.773	32	145	42
常州市	2017	12243085	147211	52.266	12243085	6	27	59	543883	14205.9	6600.42	947.234	32	161	44
常州市	2018	12243085	147211	69.521	12243085	7	28	67	557688	13563.1	7244.91	1081.98	32	175	38
常州市	2019	9468025	100315	117.331	9468025	7	28	67	563927	13795.5	7966.9	1190.49	32	193	38
常州市	2020	1.19405e+07	62116.1	89.3773	1.19405e+07	7	28	67	771202	12451.5	5148.34	829.233	32	201	33
苏州市	2013	20755933	250416	220.911	20755933	11	40	110	861849	29580.9	9560.54	1503.13	54	267	154
苏州市	2014	23178120	273614	183.672	23178120	11	40	109	871714	40948.9	10174.2	1679.52	54	288	132
苏州市	2015	26096914	283918	285.822	26096914	11	42	109	1.01104e+06	35184.3	10756.7	1853.48	54	314	124
苏州市	2016	29015708	294223	327.988	29015708	11	42	109	1.53875e+06	36979.6	11461.7	2076.44	54	354	116
苏州市	2017	29883686	300646	427.24	29883686	11	44	100	1.33033e+06	34747.3	12222	2316.91	54	387	112
苏州市	2018	29883686	300646	190.256	29883686	11	46	101	1.33156e+06	32383.8	13030.4	2583.37	54	438	95
苏州市	2019	27335034	247747	559.86	27335034	11	46	104	1.29446e+06	31666.5	13548.4	2732.68	54	478	77
苏州市	2020	3.18692e+07	91355.4	481.026	3.18692e+07	11	46	104	1.69298e+06	27334.1	8530.81	1820.37	53	514	68
南通市	2013	6384171	90301	145.661	6384171	11	21	99	203601	6988.11	2737.69	355.094	46	137	120
南通市	2014	7600054	102921	161.025	7600054	11	21	99	211363	9928.81	3085.06	407.23	46	140	96
南通市	2015	8617212	103556	174.002	8617212	10	22	97	251092	8738.01	3404.54	460.311	51	150	87
南通市	2016	9634370	104191	186.732	9634370	10	24	97	392956	9443.65	3810.13	530.271	48	162	80
南通市	2017	9601736	94857	210.021	9601736	10	24	97	350207	9147.19	4265.57	609.924	48	175	80
南通市	2018	9601736	94857	114.821	9601736	10	25	97	362053	8805.22	4786.45	702.424	51	188	63
南通市	2019	5919207	67968	338.153	5919207	10	26	110	367235	8983.74	5271.06	775.257	53	203	54
南通市	2020	8.70735e+06	22582.7	264.5	8.70735e+06	11	26	110	262284	4234.72	1632.14	282.02	40	213	47
连云港市	2013	1793177	20832	71.74	1793177	7	10	87	148092	5082.92	2138.45	258.284	24	113	60
连云港市	2014	2323772	22432	85.018	2323772	7	10	87	154966	7279.57	2417.33	298.571	24	113	44
连云港市	2015	2.84304e+06	25424.5	78.932	2.84304e+06	7	10	87	185454	6453.81	2684.77	339.981	30	109	39
连云港市	2016	3362315	28417	75.118	3362315	8	10	88	291302	7000.67	3013.34	393.095	30	110	34
连云港市	2017	3374329	27180	80.175	3374329	8	10	88	261800	6838.05	3386.79	455.954	42	112	26
连云港市	2018	3374329	27180	41.124	3374329	8	10	88	272228	6620.64	3805.08	528.153	45	116	20
连云港市	2019	1319415	15643	138.691	1319415	8	10	96	276773	6770.76	4202.74	584.286	39	118	17
连云港市	2020	2.80021e+06	6925.57	97.8723	2.80021e+06	8	10	96	248723	4015.78	2563.13	267.439	39	119	12
淮安市	2013	2952430	32751	42.125	2952430	8	11	129	115057	3949.06	1834.26	200.668	32	100	39
淮安市	2014	3916257	40966	32.405	3916257	9	11	129	120642	5667.16	2090.96	232.438	42	103	48
淮安市	2015	4.11931e+06	35840.5	52.391	4.11931e+06	9	11	129	144545	5030.19	2325.26	264.986	41	110	48
淮安市	2016	4322360	30715	53.757	4322360	9	11	129	227333	5463.34	2612.36	306.773	41	110	48
淮安市	2017	4217426	34397	123.819	4217426	9	11	129	203888	5325.44	2934.14	355.095	42	110	36
淮安市	2018	4217426	34397	94.602	4217426	9	11	129	211735	5149.44	3292.71	410.79	42	110	29
淮安市	2019	2056645	23384	223.783	2056645	9	14	102	221361	5415.19	3661.02	467.307	35	114	27
淮安市	2020	3.40214e+06	11891	194.811	3.40214e+06	9	14	102	248194	4007.23	2205.18	266.87	36	116	21
盐城市	2013	3214796	45354	62.79	3214796	11	10	123	96130.2	3299.44	1756.96	167.658	30	133	55
盐城市	2014	3973019	46770	76.009	3973019	11	11	123	102760	4827.16	2018.89	197.986	33	136	49
盐城市	2015	4.76149e+06	49410	75.326	4.76149e+06	11	11	126	125420	4364.63	2271.25	229.925	39	136	50
盐城市	2016	5549968	52050	87.662	5549968	11	11	126	199952	4805.32	2579.01	269.824	41	139	36
盐城市	2017	5315309	48418	81.992	5315309	11	11	126	182184	4758.54	2933.29	317.295	48	146	34
盐城市	2018	5315309	48418	74.111	5315309	11	11	126	191601	4659.78	3333.92	371.728	52	137	32
盐城市	2019	3627105	38053	210.352	3627105	11	13	138	198553	4857.25	3710.64	419.159	54	142	32
盐城市	2020	5.17605e+06	14547.1	159.114	5.17605e+06	11	13	125	162661	2626.25	2406.87	174.9	54	148	27
扬州市	2013	3729290	47813	73.206	3729290	7	10	82	261871	8988.08	3970.14	456.721	35	141	67
扬州市	2014	3569863	46332	85.267	3569863	7	10	82	274165	12878.9	4551.23	528.228	36	126	63
扬州市	2015	4.34891e+06	48363	85.115	4.34891e+06	7	10	82	324827	11304	5032.33	595.483	34	132	60
扬州市	2016	5127962	50394	98.345	5127962	7	10	82	508419	12218.5	5627.88	686.081	37	138	48
扬州市	2017	4108950	51583	98.904	4108950	7	10	84	453808	11853.2	6297.38	790.358	37	147	43
扬州市	2018	4108950	51583	83.016	4108950	7	10	84	469189	11410.8	7044.23	910.28	54	158	37
扬州市	2019	2527576	40278	273.328	2527576	7	10	91	474749	11613.9	7739.91	1002.23	55	167	36
扬州市	2020	3.53637e+06	16640.3	200.976	3.53637e+06	8	10	91	567620	9164.55	3840.95	610.332	57	168	25
镇江市	2013	3540450	39572	36.285	3540450	8	14	56	273192	9376.65	3898.67	476.466	33	104	52
镇江市	2014	4572496	46995	42.495	4572496	8	14	56	283794	13331.3	4389.98	546.781	43	103	38
镇江市	2015	5622742	48841.5	43.445	5622742	9	14	54	337026	11728.5	4807.98	617.848	43	109	34
镇江市	2016	6672988	50688	55.693	6672988	9	14	54	526510	12653.3	5353.83	710.494	44	109	34
镇江市	2017	3841249	32696	65.581	3841249	9	14	57	470044	12277.3	5971.52	818.635	40	110	32
镇江市	2018	3841249	32696	71.396	3841249	9	14	57	479356	11658.1	6554.27	930.006	38	112	30
镇江市	2019	2798433	20767	157.386	2798433	9	14	67	482844	11811.9	7128.63	1019.32	35	120	26
镇江市	2020	3631367	10606.9	130.789	3631367	9	14	67	459853	7424.58	3774.61	494.456	31	123	25
泰州市	2013	1849482	20837	77.343	1849482	6	18	97	107460	3688.32	1643.12	187.418	20	115	29
泰州市	2014	2275696	22527	77.136	2275696	7	19	97	111769	5250.35	1851.68	215.343	27	114	29
泰州市	2015	3302360	27304	87.284	3302360	7	19	98	132863	4623.64	2040.53	243.569	37	124	29
泰州市	2016	4329024	32081	103.533	4329024	7	19	98	207962	4997.8	2285.93	280.632	42	128	28
泰州市	2017	4192025	34735	115.26	4192025	7	19	98	186149	4862.1	2562.4	324.199	43	122	30
泰州市	2018	4192025	34735	75.148	4192025	7	19	98	192933	4692.18	2872.96	374.312	43	126	22
泰州市	2019	2086627	29426	157.022	2086627	7	19	98	195457	4781.51	3161.43	412.623	45	131	16
泰州市	2020	3.95157e+06	14576.4	136.538	3.95157e+06	7	19	98	143331	2314.16	1267.87	154.116	45	136	17
宿迁市	2013	2134916	37247	68.017	2134916	6	9	109	56587.6	1942.23	1002.39	98.6927	35	60	24
宿迁市	2014	2533832	35062	91.682	2533832	6	9	112	61310.4	2880.06	1170.22	118.126	38	67	26
宿迁市	2015	3.0791e+06	39562	103.836	3.0791e+06	6	9	112	75610	2631.23	1317.03	138.611	44	74	25
宿迁市	2016	3624375	44062	116.959	3624375	6	9	112	119367	2868.67	1491.54	161.079	47	79	24
宿迁市	2017	2643050	33604	117.138	2643050	6	9	112	107719	2813.56	1695.36	187.605	49	81	24
宿迁市	2018	2643050	33604	105.973	2643050	6	9	112	113204	2753.15	1952.04	219.629	49	88	20
宿迁市	2019	3755896	29812	354.937	3755896	7	16	124	117963	2885.75	2169.36	249.028	49	89	16
宿迁市	2020	3.57994e+06	6864.71	265.884	3.57994e+06	7	16	124	136446	2203	1251.46	146.713	48	92	15
