# Supplementary material for: How does the integration of cultural and tourism industries impact the value added to tourism value chain: Evidences from Jiangsu Province of China
Source: PLoS One. 2023 Jun 29;18(6):e0287610. doi: 10.1371/journal.pone.0287610 (PMC10309601; doi:10.1371/journal.pone.0287610)
Supplement: S2 Table — (XLSX) [file pone.0287610.s004.xlsx]

## Sheet: Sheet1
code	year	cities	VALUE	CCD	c	t	cd	td	TA	C_TA	IT	C_IT	TRANS	GOV	ISS	dum_year2	dum_year3	dum_year4	dum_year5	dum_year6	dum_year7	dum_year8
1	2013	南京市	555.218	0.574448	0.720328	0.458111	0.378145	0.580968	0.203778	-0.0952709	0.04626	0.0239289	10.8078	0.105308	1.25378	0	0	0	0	0	0	0
1	2014	南京市	718.346	0.601949	0.716081	0.506008	0.419146	0.638285	0.228323	-0.070726	0.057548	0.0352173	9.63358	0.104436	1.3481	1	0	0	0	0	0	0
1	2015	南京市	803.443	0.657537	0.786348	0.549826	0.478879	0.645452	0.250798	-0.048251	0.059816	0.0374848	9.6759	0.104393	1.45748	0	1	0	0	0	0	0
1	2016	南京市	918.563	0.72666	0.81572	0.647323	0.578725	0.73437	0.280608	-0.0184416	0.069032	0.0467012	9.69898	0.108497	1.53302	0	0	1	0	0	0	0
1	2017	南京市	1038.19	0.840877	0.944465	0.74865	0.773644	0.72522	0.314851	0.0158015	0.081283	0.0589519	9.70613	0.113846	1.61255	0	0	0	1	0	0	0
1	2018	南京市	1296.84	0.855996	0.961092	0.762393	0.779816	0.745732	0.354917	0.0558678	0.082809	0.0604784	9.67294	0.117818	1.67142	0	0	0	0	1	0	0
1	2019	南京市	1213.18	0.852343	0.935396	0.776664	0.806565	0.748901	0.376078	0.0770288	0.08712	0.0647894	9.6742	0.118053	1.72917	0	0	0	0	0	1	0
1	2020	南京市	617.213	0.796735	0.795718	0.797754	0.906505	0.712301	0.276702	-0.0223472	0.092581	0.0702499	9.33917	0.118401	1.78484	0	0	0	0	0	0	1
2	2013	无锡市	298.338	0.511774	0.822028	0.318618	0.278203	0.372772	0.67992	0.38087	0.013846	-0.00848463	10.165	0.091566	0.858443	0	0	0	0	0	0	0
2	2014	无锡市	428.454	0.508688	0.753214	0.343546	0.285742	0.430668	0.76041	0.46136	0.015112	-0.00721891	9.18513	0.091168	0.93606	1	0	0	0	0	0	0
2	2015	无锡市	519.939	0.532496	0.791243	0.358363	0.307103	0.430164	0.839038	0.539989	0.016259	-0.00607212	9.09178	0.094669	1.07528	0	1	0	0	0	0	0
2	2016	无锡市	553.034	0.531367	0.730117	0.38672	0.31823	0.492776	0.940222	0.641172	0.022529	0.00019745	9.06393	0.092864	1.0802	0	0	1	0	0	0	0
2	2017	无锡市	607.643	0.533653	0.734169	0.387901	0.320175	0.491966	1.05312	0.754067	0.025258	0.00292717	9.08251	0.095768	1.09748	0	0	0	1	0	0	0
2	2018	无锡市	870.013	0.521311	0.706749	0.384528	0.311135	0.503238	1.17931	0.880261	0.026377	0.00404629	9.04145	0.094255	1.08621	0	0	0	0	1	0	0
2	2019	无锡市	1140.43	0.551514	0.744477	0.408566	0.340643	0.510321	1.24786	0.948808	0.027972	0.00564072	9.05334	0.094678	1.08423	0	0	0	0	0	1	0
2	2020	无锡市	128.446	0.576159	0.933562	0.355583	0.33852	0.374457	0.643536	0.344487	0.030795	0.00846401	8.68694	0.09822	1.12867	0	0	0	0	0	0	1
3	2013	徐州市	-138.428	0.334191	0.670127	0.16666	0.125884	0.246508	0.119102	-0.179947	0.014773	-0.00755837	9.72663	0.131777	0.898225	0	0	0	0	0	0	0
3	2014	徐州市	-190.343	0.331018	0.630272	0.17385	0.127375	0.273723	0.138847	-0.160203	0.016606	-0.00572521	9.75748	0.13333	0.98309	1	0	0	0	0	0	0
3	2015	徐州市	-152.834	0.342603	0.684829	0.171396	0.131166	0.24722	0.15945	-0.139599	0.015009	-0.00732194	9.65886	0.140996	1.05536	0	1	0	0	0	0	0
3	2016	徐州市	-88.1543	0.397145	0.780675	0.202036	0.168266	0.252764	0.185607	-0.113442	0.014348	-0.00798293	9.65886	0.137352	1.12316	0	0	1	0	0	0	0
3	2017	徐州市	37.6809	0.392126	0.765235	0.200935	0.165203	0.256391	0.216216	-0.0828329	0.012728	-0.00960351	9.52237	0.130628	1.17407	0	0	0	1	0	0	0
3	2018	徐州市	58.4764	0.332215	0.648168	0.170275	0.126447	0.2606	0.251265	-0.0477846	0.012072	-0.0102591	9.45329	0.131269	1.2435	0	0	0	0	1	0	0
3	2019	徐州市	55.6304	0.434946	0.83682	0.226068	0.197782	0.263794	0.276977	-0.0220724	0.01068	-0.011651	9.42867	0.125077	1.22493	0	0	0	0	0	1	0
3	2020	徐州市	-445.453	0.395928	0.914512	0.171413	0.185501	0.159313	0.105647	-0.193402	0.011576	-0.0107556	9.09919	0.130904	1.2517	0	0	0	0	0	0	1
4	2013	常州市	22.8958	0.375077	0.808148	0.174081	0.147774	0.211782	0.301872	0.00282276	0.013173	-0.00915804	9.03611	0.09391	0.871598	0	0	0	0	0	0	0
4	2014	常州市	60.8266	0.413784	0.820371	0.208707	0.179784	0.24872	0.347055	0.0480058	0.017708	-0.00462354	9.04287	0.088727	0.944201	1	0	0	0	0	0	0
4	2015	常州市	42.9022	0.442133	0.885326	0.220802	0.200927	0.24504	0.255799	-0.0432506	0.020325	-0.00200657	8.93221	0.091896	0.957695	0	1	0	0	0	0	0
4	2016	常州市	71.6626	0.458012	0.853576	0.245761	0.218388	0.280979	0.292027	-0.00702233	0.021835	-0.00049648	8.88253	0.088331	1.02452	0	0	1	0	0	0	0
4	2017	常州市	34.8337	0.462914	0.85122	0.251744	0.223407	0.288314	0.33365	0.0346011	0.023851	0.00151984	8.76374	0.08514	1.02858	0	0	0	1	0	0	0
4	2018	常州市	131.704	0.465663	0.832741	0.260396	0.227892	0.303714	0.381247	0.0821978	0.022321	-1.056e-05	8.70765	0.086243	1.05337	0	0	0	0	1	0	0
4	2019	常州市	275.567	0.405984	0.698805	0.235865	0.18494	0.325491	0.419481	0.120432	0.020856	-0.00147461	8.73037	0.088334	1.05398	0	0	0	0	0	1	0
4	2020	常州市	-103.197	0.460221	0.842356	0.251442	0.22155	0.290657	0.292227	-0.006822	0.023216	0.00088515	8.33495	0.093054	1.11303	0	0	0	0	0	0	1
5	2013	苏州市	222.205	0.47121	0.599189	0.370565	0.27761	0.557109	0.336496	0.0374462	0.020842	-0.00148913	10.5862	0.093499	0.865392	0	0	0	0	0	0	0
5	2014	苏州市	335.307	0.466587	0.561358	0.387815	0.28442	0.609322	0.360954	0.0619043	0.020506	-0.00182513	10.5956	0.094822	0.940902	1	0	0	0	0	0	0
5	2015	苏州市	357.266	0.503947	0.597748	0.424866	0.321556	0.625983	0.398354	0.0993043	0.022448	0.00011673	10.4529	0.10555	0.965783	0	1	0	0	0	0	0
5	2016	苏州市	417.394	0.511977	0.561852	0.466529	0.348121	0.707006	0.446259	0.14721	0.025309	0.00297831	10.3775	0.104699	1.04765	0	0	1	0	0	0	0
5	2017	苏州市	468.694	0.53694	0.588516	0.489884	0.373299	0.712362	0.498047	0.198998	0.029446	0.00711449	10.3705	0.10422	1.04135	0	0	0	1	0	0	0
5	2018	苏州市	800.766	0.514781	0.554589	0.47783	0.355813	0.727207	0.555205	0.256156	0.027611	0.00527949	10.301	0.106919	1.02384	0	0	0	0	1	0	0
5	2019	苏州市	1203.92	0.567058	0.616671	0.521436	0.406566	0.726775	0.587294	0.288245	0.026135	0.00380364	10.2956	0.111159	1.08847	0	0	0	0	0	1	0
5	2020	苏州市	310.809	0.59224	0.684885	0.512127	0.416124	0.665712	0.391238	0.092189	0.030846	0.00851455	9.95071	0.112219	1.12816	0	0	0	0	0	0	1
6	2013	南通市	-171.206	0.32829	0.678537	0.158834	0.120593	0.232589	0.233461	-0.0655885	0.01181	-0.0105214	10.0178	0.111924	0.79892	0	0	0	0	0	0	0
6	2014	南通市	-149.33	0.344861	0.735996	0.161589	0.128785	0.216817	0.190294	-0.108755	0.012208	-0.0101227	9.24426	0.114915	0.870147	1	0	0	0	0	0	0
6	2015	南通市	-153.869	0.353662	0.761644	0.164219	0.133811	0.212513	0.215069	-0.0839803	0.015184	-0.00714708	9.24203	0.115256	0.857637	0	1	0	0	0	0	0
6	2016	南通市	-137.949	0.367932	0.764544	0.177065	0.144938	0.227489	0.24779	-0.0512592	0.017954	-0.00437727	8.89508	0.104761	0.918252	0	0	1	0	0	0	0
6	2017	南通市	-155.396	0.382501	0.784244	0.186558	0.155481	0.233162	0.285011	-0.0140379	0.021369	-0.00096208	8.98369	0.100831	0.922626	0	0	0	1	0	0	0
6	2018	南通市	-47.2707	0.36868	0.75781	0.179366	0.146051	0.23237	0.328236	0.0291863	0.017231	-0.00509972	8.9359	0.100212	0.936998	0	0	0	0	1	0	0
6	2019	南通市	103.387	0.411619	0.8285	0.204502	0.177266	0.241628	0.362269	0.0632201	0.013507	-0.00882432	8.91301	0.10381	0.945753	0	0	0	0	0	1	0
6	2020	南通市	-419.59	0.378311	0.905443	0.158066	0.172815	0.145636	0.085882	-0.213167	0.017605	-0.004726	8.6052	0.107672	1.00963	0	0	0	0	0	0	1
7	2013	连云港市	95.1935	0.185153	0.564685	0.06071	0.040845	0.118187	0.172419	-0.12663	0.014825	-0.00750636	8.70068	0.200156	0.897623	0	0	0	0	0	0	0
7	2014	连云港市	127.761	0.195396	0.607499	0.062847	0.043854	0.110865	0.099127	-0.199922	0.0129	-0.00943105	8.71883	0.191237	0.894845	1	0	0	0	0	0	0
7	2015	连云港市	153.511	0.195556	0.612555	0.06243	0.043745	0.108979	0.112875	-0.186174	0.012329	-0.0100016	8.63533	0.184777	0.946505	0	1	0	0	0	0	0
7	2016	连云港市	186.215	0.202144	0.590776	0.069167	0.047678	0.125919	0.13051	-0.16854	0.013767	-0.00856402	8.5541	0.147101	0.968408	0	0	1	0	0	0	0
7	2017	连云港市	223.674	0.203402	0.580425	0.07128	0.048745	0.132562	0.151379	-0.14767	0.01476	-0.00757069	8.54228	0.140262	0.978383	0	0	0	1	0	0	0
7	2018	连云港市	300.355	0.190202	0.529935	0.068267	0.044771	0.143658	0.17535	-0.1237	0.012762	-0.00956953	8.49331	0.143539	1.03764	0	0	0	0	1	0	0
7	2019	连云港市	323.017	0.23929	0.631324	0.090698	0.065091	0.149522	0.193986	-0.105063	0.010658	-0.0116729	8.51359	0.149116	1.03694	0	0	0	0	0	1	0
7	2020	连云港市	0.8791	0.232739	0.766277	0.070689	0.056884	0.093344	0.088782	-0.210267	0.012169	-0.0101617	8.18674	0.153091	1.10658	0	0	0	0	0	0	1
8	2013	淮安市	-31.3924	0.277901	0.994946	0.077622	0.077988	0.077258	0.063502	-0.235547	0.011273	-0.0110578	9.02389	0.17377	0.922828	0	0	0	0	0	0	0
8	2014	淮安市	-42.1217	0.282321	0.8553	0.093189	0.081624	0.108573	0.072569	-0.22648	0.014491	-0.0078405	9.0405	0.175797	0.97977	1	0	0	0	0	0	0
8	2015	淮安市	-45.3143	0.284425	0.853441	0.09479	0.082901	0.110659	0.082742	-0.216308	0.015975	-0.00635621	9.05149	0.185975	1.0669	0	1	0	0	0	0	0
8	2016	淮安市	-43.3375	0.28397	0.808664	0.099719	0.083798	0.123107	0.068537	-0.230512	0.017367	-0.00496374	9.02873	0.156419	1.11555	0	0	1	0	0	0	0
8	2017	淮安市	-20.4652	0.302262	0.890277	0.102622	0.092885	0.114641	0.079333	-0.219716	0.018174	-0.0041572	9.00452	0.135358	1.12218	0	0	0	1	0	0	0
8	2018	淮安市	38.4247	0.294812	0.858993	0.101182	0.089004	0.11722	0.091776	-0.207273	0.019891	-0.00243976	8.97879	0.134652	1.13739	0	0	0	0	1	0	0
8	2019	淮安市	99.4767	0.318157	0.906419	0.111675	0.10264	0.122453	0.104403	-0.194647	0.021017	-0.00131399	8.95196	0.137792	1.15499	0	0	0	0	0	1	0
8	2020	淮安市	-103.42	0.296597	0.949242	0.092673	0.097306	0.088461	0.059622	-0.239427	0.022982	0.00065067	8.33231	0.141167	1.21687	0	0	0	0	0	0	1
9	2013	盐城市	-76.6923	0.279088	0.861549	0.090407	0.079616	0.104583	0.090042	-0.209008	0.012749	-0.00958236	9.15271	0.159178	0.838269	0	0	0	0	0	0	0
9	2014	盐城市	-67.8343	0.285731	0.880393	0.092734	0.083106	0.104885	0.093258	-0.205792	0.013784	-0.00854712	9.15271	0.157265	0.909139	1	0	0	0	0	0	0
9	2015	盐城市	-70.7753	0.293572	0.872607	0.098767	0.087938	0.112637	0.044814	-0.254235	0.015778	-0.00655284	9.14783	0.17847	0.97643	0	1	0	0	0	0	0
9	2016	盐城市	-59.7463	0.302006	0.906212	0.100647	0.092412	0.110495	0.052607	-0.246442	0.016869	-0.00546244	9.02196	0.160622	1.03208	0	0	1	0	0	0	0
9	2017	盐城市	-70.6654	0.299814	0.856803	0.104912	0.092141	0.121792	0.061839	-0.237211	0.018428	-0.00390266	8.83957	0.149953	1.07601	0	0	0	1	0	0	0
9	2018	盐城市	-41.5646	0.297268	0.823151	0.107354	0.091498	0.129857	0.072447	-0.226602	0.016576	-0.00575555	8.76842	0.155941	1.07567	0	0	0	0	1	0	0
9	2019	盐城市	-34.4707	0.341015	0.903631	0.128693	0.118136	0.141323	0.081692	-0.217358	0.015701	-0.00662988	8.71407	0.155141	1.14302	0	0	0	0	0	1	0
9	2020	盐城市	-286.35	0.324238	0.981702	0.10709	0.105333	0.108906	0.034089	-0.26496	0.016748	-0.0055826	8.43055	0.163538	1.22418	0	0	0	0	0	0	1
10	2013	扬州市	136.891	0.176325	0.445136	0.069845	0.042996	0.185969	0.198058	-0.100992	0.015533	-0.00679794	8.46989	0.096169	0.788331	0	0	0	0	0	0	0
10	2014	扬州市	141.379	0.178513	0.424404	0.075086	0.045649	0.211424	0.229067	-0.0699823	0.018164	-0.00416676	8.4772	0.099443	0.819589	1	0	0	0	0	0	0
10	2015	扬州市	167.043	0.186734	0.437565	0.07969	0.048978	0.213679	0.258268	-0.0407812	0.019281	-0.00305016	8.33303	0.107997	0.891068	0	1	0	0	0	0	0
10	2016	扬州市	191.521	0.196654	0.428647	0.09022	0.055329	0.244242	0.29752	-0.00152922	0.02176	-0.00057135	8.25635	0.10552	0.892221	0	0	1	0	0	0	0
10	2017	扬州市	219.638	0.197077	0.42518	0.091348	0.055912	0.249434	0.34274	0.0436904	0.02352	0.00118928	8.13944	0.099957	0.943751	0	0	0	1	0	0	0
10	2018	扬州市	371.037	0.186027	0.389708	0.0888	0.05304	0.272571	0.394744	0.0956946	0.017423	-0.00490827	8.03948	0.102832	0.983438	0	0	0	0	1	0	0
10	2019	扬州市	541.937	0.294257	0.55055	0.157274	0.107805	0.290641	0.434617	0.135568	0.013149	-0.00918243	7.98684	0.105525	1.00031	0	0	0	0	0	1	0
10	2020	扬州市	152.612	0.273431	0.591006	0.126504	0.088698	0.220477	0.264708	-0.0343412	0.014442	-0.00788907	7.63999	0.110493	1.06048	0	0	0	0	0	0	1
11	2013	镇江市	173.536	0.181352	0.477613	0.06886	0.043389	0.166745	0.440356	0.141307	0.013643	-0.00868765	10.1048	0.09621	0.819649	0	0	0	0	0	0	0
11	2014	镇江市	211.061	0.190031	0.461822	0.078194	0.048869	0.195527	0.502556	0.203507	0.016797	-0.00553445	8.60995	0.095882	1.03409	1	0	0	0	0	0	0
11	2015	镇江市	240.058	0.210184	0.497673	0.088768	0.057183	0.198296	0.567943	0.268893	0.021069	-0.00126239	8.50086	0.112914	0.93234	0	1	0	0	0	0	0
11	2016	镇江市	312.253	0.217842	0.471008	0.100753	0.063907	0.237935	0.653027	0.353978	0.021393	-0.00093824	8.4401	0.105637	0.980002	0	0	1	0	0	0	0
11	2017	镇江市	355.095	0.194554	0.42755	0.08853	0.054217	0.241151	0.752422	0.453373	0.025422	0.00309044	8.36893	0.104086	0.975982	0	0	0	1	0	0	0
11	2018	镇江市	517.846	0.193935	0.416954	0.090204	0.054882	0.253106	0.854785	0.555736	0.017384	-0.00494707	8.33351	0.106141	0.989404	0	0	0	0	1	0	0
11	2019	镇江市	673.506	0.22577	0.459297	0.110979	0.070062	0.266784	0.936871	0.637822	0.011184	-0.0111472	8.33207	0.114352	0.988687	0	0	0	0	0	1	0
11	2020	镇江市	144.756	0.240055	0.605071	0.095239	0.066948	0.164942	0.454517	0.155468	0.012803	-0.00952803	7.92407	0.118219	1.04693	0	0	0	0	0	0	1
12	2013	泰州市	-144.632	0.243002	0.902594	0.065422	0.072356	0.059702	0.119603	-0.179446	0.012509	-0.00982198	9.19014	0.112174	0.781926	0	0	0	0	0	0	0
12	2014	泰州市	-175.337	0.267925	0.95522	0.075149	0.078491	0.07208	0.137424	-0.161626	0.013145	-0.00918618	9.09459	0.110122	0.863294	1	0	0	0	0	0	0
12	2015	泰州市	-192.931	0.286795	0.989259	0.083145	0.082324	0.083982	0.155424	-0.143626	0.015379	-0.00695165	9.10454	0.123007	0.806531	0	1	0	0	0	0	0
12	2016	泰州市	-210.858	0.294378	0.9219	0.094	0.087513	0.101525	0.179089	-0.119961	0.018599	-0.00373164	8.89563	0.115457	0.876509	0	0	1	0	0	0	0
12	2017	泰州市	-233.941	0.299522	0.92422	0.097069	0.09058	0.10456	0.206892	-0.0921575	0.020088	-0.00224324	8.78017	0.107465	0.893697	0	0	0	1	0	0	0
12	2018	泰州市	-152.725	0.290538	0.88473	0.09541	0.085866	0.107342	0.238872	-0.0601773	0.017251	-0.00508	8.70897	0.11167	0.870708	0	0	0	0	1	0	0
12	2019	泰州市	-29.6573	0.301978	0.887201	0.102784	0.092773	0.115218	0.263152	-0.0358971	0.015503	-0.00682795	8.69588	0.11635	0.916428	0	0	0	0	0	1	0
12	2020	泰州市	-309.184	0.278864	0.907068	0.085733	0.09416	0.07869	0.098304	-0.200745	0.016673	-0.00565804	8.4082	0.118119	0.969883	0	0	0	0	0	0	1
13	2013	宿迁市	-43.4473	0.202024	0.849172	0.048063	0.056851	0.041628	0.04584	-0.25321	0.017289	-0.00504243	9.70406	0.177777	0.797385	0	0	0	0	0	0	0
13	2014	宿迁市	-35.7243	0.224853	0.895246	0.056475	0.06305	0.051141	0.054866	-0.244184	0.019874	-0.00245723	9.24532	0.178999	0.762901	1	0	0	0	0	0	0
13	2015	宿迁市	-32.3892	0.248731	0.967659	0.063935	0.065972	0.062019	0.06438	-0.234669	0.019831	-0.00249964	8.8785	0.180958	0.943543	0	1	0	0	0	0	0
13	2016	宿迁市	-26.4611	0.263666	0.990104	0.070215	0.069568	0.070873	0.074781	-0.224268	0.022288	-4.271e-05	8.68423	0.171462	0.948752	0	0	1	0	0	0	0
13	2017	宿迁市	-22.5951	0.263254	0.955295	0.072546	0.069581	0.075774	0.088997	-0.210053	0.022543	0.00021225	8.92359	0.155819	0.991729	0	0	0	1	0	0	0
13	2018	宿迁市	-15.7308	0.258902	0.927682	0.072256	0.067538	0.077682	0.102011	-0.197039	0.0255	0.00316921	8.94063	0.15133	1.05085	0	0	0	0	1	0	0
13	2019	宿迁市	43.7175	0.271797	0.71135	0.10385	0.147612	0.080102	0.115665	-0.183384	0.027239	0.00490749	8.44333	0.163976	1.08943	0	0	0	0	0	1	0
13	2020	宿迁市	-60.0569	0.255312	0.729688	0.089332	0.124008	0.069811	0.068136	-0.230914	0.028096	0.00576507	7.73193	0.180679	1.13624	0	0	0	0	0	0	1
